# Supplementary material for: Genomic characterization of Salmonella isolated from retail chicken and humans with diarrhea in Qingdao, China
Source: Front Microbiol. 2023 Dec 18;14:1295769. doi: 10.3389/fmicb.2023.1295769 (PMC10757937; doi:10.3389/fmicb.2023.1295769)
Supplement: Supplementary file 1 [file Table_1.XLSX]

## Sheet: Sheet1
Supplementary Table S1. Summary information of the Salmonella isolates recovered from retail chicken and human with diarrhea in Qingdao, China
ID	Sampling place	Source	Gender	Age	place	serotype	sequence type (ST)	AMR phenotypes
								AMP	CHL	GEN	TET	SXT	CTX	CAZ	NAL	CFX	IPN	MEM	CIP	CT
CFSA001.L350_DMS29391-V	hospital	human	Female	80y	Qingdao	Thompson	26	R	R	R	R	R	S	S	R	R	S	S	S	S
CFSA002.L350_DMS29392-V	hospital	human	Female	17y	Qingdao	Typhimurium	19	R	S	S	S	S	R	R	R	R	S	S	S	S
CFSA003.L350_DMS29393-V	hospital	human	Male	7m	Qingdao	Infantis	32	R	R	R	R	R	S	R	R	R	R	R	S	S
CFSA004.L350_DMS29394-V	hospital	human	Female	1y	Qingdao	I 4,[5],12:i:-	34	R	R	R	R	R	R	R	R	R	S	S	S	S
CFSA005.L350_DMS29395-V	hospital	human	Male	7m	Qingdao	Enteritidis	11	R	R	R	R	R	R	R	R	R	R	R	S	S
CFSA006.L350_DMS29396-V	hospital	human	Male	4y	Qingdao	Enteritidis	11	R	R	S	R	S	S	S	R	R	S	S	S	S
CFSA007.L350_DMS29397-V	hospital	human	Male	1y	Qingdao	I 4,[5],12:i:-	34	R	R	R	R	R	R	R	R	R	S	S	S	S
CFSA008.L350_DMS29398-V	hospital	human	Female	2y	Qingdao	Enteritidis	11	R	S	S	S	S	R	R	R	R	S	S	S	S
CFSA009.L350_DMS29399-V	hospital	human	Female	7m	Qingdao	I 4,[5],12:i:-	34	R	S	S	S	S	R	R	R	R	S	S	S	S
CFSA010.L350_DMS29400-V	hospital	human	Female	7m	Qingdao	I 4,[5],12:i:-	34	R	S	S	S	S	R	R	R	R	S	S	S	S
CFSA011.L350_DMS29401-V	hospital	human	Female	7m	Qingdao	I 4,[5],12:i:-	34	R	S	S	S	S	R	R	R	R	S	S	S	S
CFSA012.L350_DMS29402-V	hospital	human	Female	25y	Qingdao	Typhimurium	19	R	S	S	S	R	S	S	R	R	S	S	S	S
CFSA013.L350_DMS29403-V	hospital	human	Male	1y	Qingdao	Enteritidis	11	R	R	S	R	R	S	S	R	R	S	S	S	S
CFSA014.L350_DMS29404-V	hospital	human	Female	3y	Qingdao	Enteritidis	11	R	S	S	S	S	S	R	R	R	S	S	S	S
CFSA015.L350_DMS29523-V	hospital	human	Male	1y	Qingdao	Bareilly	909	R	R	S	R	S	R	R	S	R	S	S	S	S
CFSA016.L350_DMS29405-V	hospital	human	Female	43y	Qingdao	Typhimurium	19	R	R	S	R	S	S	R	S	R	S	S	R	S
CFSA017.L350_DMS29406-V	hospital	human	Female	24y	Qingdao	Saintpaul	50	R	R	S	R	S	R	R	R	R	S	S	R	S
CFSA018.L350_DMS29407-V	hospital	human	Female	67y	Qingdao	Saintpaul	50	R	R	S	R	S	R	R	S	R	S	S	R	S
CFSA019.L350_DMS29408-V	hospital	human	Female	65y	Qingdao	Enteritidis	11	R	R	S	S	S	R	R	R	R	S	S	S	S
CFSA020.L350_DMS29409-V	hospital	human	Male	43y	Qingdao	Typhimurium	19	R	R	S	R	S	R	R	S	R	S	S	S	S
CFSA021.L350_DMS29410-V	hospital	human	Male	38y	Qingdao	Typhimurium	19	R	S	S	R	S	R	R	R	R	S	S	S	S
CFSA023.L350_DMS29412-V	hospital	human	Male	62y	Qingdao	Enteritidis	11	R	R	S	R	S	R	R	R	R	S	S	S	S
CFSA024.L350_DMS29413-V	hospital	human	Female	6y	Qingdao	Derby	40	R	R	R	R	S	S	R	R	R	S	S	S	S
CFSA025.L350_DMS29414-V	hospital	human	Male	13d	Qingdao	Derby	40	R	R	R	R	S	R	R	R	R	S	S	R	S
CFSA026.L350_DMS29524-V	hospital	human	Male	4y	Qingdao	Thompson	26	R	R	S	R	S	R	R	R	R	S	S	R	S
CFSA027.L350_DMS29415-V	hospital	human	Female	5y	Qingdao	Stanley	29	R	S	S	R	S	R	R	S	R	S	S	R	S
CFSA028.L350_DMS29416-V	hospital	human	Female	2y	Qingdao	Typhimurium	19	R	R	S	R	S	R	R	S	R	S	S	R	S
CFSA029.L350_DMS29417-V	market	chicken meat	-	-	Qingdao	Typhimurium	34	R	R	R	R	S	S	R	R	R	S	S	R	S
genomeS1	market	chicken meat	-	-	Qingdao	Schwarzengrund	96	R	S	S	S	S	S	I	S	S	S	S	S	R
genomeS100	hospital	human	Male	11y	Qingdao	Typhimurium	34	R	R	R	R	R	S	S	R	S	S	S	R	S
genomeS101	hospital	human	Female	1y	Qingdao	I 4,[5],12:i:-	34	R	S	S	R	S	S	S	S	S	S	S	S	S
genomeS102	hospital	human	Female	1y	Qingdao	Agona	13	R	S	S	R	R	S	S	R	S	S	S	I	S
genomeS103	hospital	human	Female	5m	Qingdao	London	155	R	R	R	R	R	S	S	S	S	S	S	R	S
genomeS105	hospital	human	Male	38y	Qingdao	Mbandaka	413	S	S	S	S	S	S	S	R	S	S	S	I	S
genomeS106	hospital	human	Female	30y	Qingdao	London	155	R	R	R	R	R	S	S	R	S	S	S	R	S
genomeS107	hospital	human	Female	54y	Qingdao	London	155	S	S	S	I	S	S	S	S	S	S	S	S	S
genomeS108	hospital	human	Male	30y	Qingdao	Mbandaka	413	I	S	S	I	S	R	R	R	S	S	S	R	I
genomeS109	hospital	human	Male	30y	Qingdao	Mbandaka	413	S	S	S	S	S	S	S	S	S	S	S	S	S
genomeS110	hospital	human	Male	5m	Qingdao	London	155	R	S	S	S	S	S	S	R	S	S	S	I	S
genomeS111	hospital	human	Male	64y	Qingdao	Give	516	S	S	S	S	S	S	S	R	S	S	S	I	S
genomeS112	hospital	human	Male	3y	Qingdao	Enteritidis	11	R	S	S	R	S	S	S	R	S	S	S	I	R
genomeS114	hospital	human	Female	1y	Qingdao	Typhimurium	19	S	R	S	R	R	S	S	S	S	S	S	R	S
genomeS115	hospital	human	Female	50y	Qingdao	I 4,[5],12:i:-	34	R	R	R	R	R	S	S	R	R	S	S	S	S
genomeS117	hospital	human	Female	2y	Qingdao	Agona	13	R	R	S	R	R	S	S	R	S	S	S	I	S
genomeS118	hospital	human	Male	2y	Qingdao	I 4,[5],12:i:-	34	R	R	S	R	R	S	S	R	S	S	S	R	S
genomeS12	market	chicken meat	-	-	Qingdao	Schwarzengrund	241	S	S	S	R	R	S	S	S	S	S	S	R	S
genomeS120	hospital	human	Female	61y	Qingdao	Typhimurium	19	R	S	S	R	S	R	S	R	S	S	S	I	S
genomeS121	hospital	human	Female	31y	Qingdao	Typhimurium	19	R	R	S	R	R	S	S	R	S	S	S	R	S
genomeS122	hospital	human	Male	53y	Qingdao	London	155	R	R	R	R	R	S	S	R	S	S	S	R	S
genomeS128	hospital	human	Female	66y	Qingdao	Rissen	469	S	S	I	R	S	S	S	S	S	S	S	S	S
genomeS13	market	chicken meat	-	-	Qingdao	Indiana	17	R	R	R	S	R	R	S	R	S	S	S	R	S
genomeS131	hospital	human	Female	10m	Qingdao	I 4,[5],12:i:-	34	R	R	S	R	R	R	R	R	S	S	S	R	S
genomeS133	hospital	human	Male	10m	Qingdao	Agona	13	R	I	S	R	R	S	S	S	S	S	S	I	S
genomeS134	hospital	human	Male	1y	Qingdao	Typhimurium	19	S	S	S	S	S	S	S	S	S	S	S	S	S
genomeS138	hospital	human	Female	2y	Qingdao	Typhimurium	19	R	R	R	R	R	R	R	S	R	S	S	R	S
genomeS139	hospital	human	Female	1y	Qingdao	Agona	13	S	S	S	S	S	S	S	S	S	S	S	S	S
genomeS14	market	chicken meat	-	-	Qingdao	Indiana	17	R	S	S	S	S	R	S	R	S	S	S	R	S
genomeS141	hospital	human	Male	10m	Qingdao	Agona	13	R	S	S	S	S	S	S	R	S	S	S	S	S
genomeS143	hospital	human	Male	10m	Qingdao	Rissen	469	R	S	S	R	R	S	S	S	S	S	S	S	S
genomeS144	hospital	human	Male	9my	Qingdao	Agona	13	R	S	S	R	R	S	S	R	S	S	S	I	S
genomeS146	hospital	human	Male	1y	Qingdao	Enteritidis	11	S	S	S	R	S	S	S	S	S	S	S	S	S
genomeS147	hospital	human	Male	1y	Qingdao	Rissen	469	R	S	S	S	S	S	S	R	S	S	S	I	S
genomeS148	hospital	human	Female	1y	Qingdao	Enteritidis	11	R	S	S	R	R	S	S	R	S	S	S	I	I
genomeS15	market	chicken meat	-	-	Qingdao	Indiana	3558	R	R	R	R	R	R	S	R	S	S	S	R	S
genomeS150	hospital	human	Male	13y	Qingdao	Enteritidis	11	R	R	S	R	R	R	R	R	S	S	S	I	R
genomeS151	hospital	human	Male	14y	Qingdao	Enteritidis	11	R	S	S	R	S	S	S	R	S	S	S	I	R
genomeS16	market	chicken meat	-	-	Qingdao	Indiana	17	R	R	S	S	R	R	I	R	S	S	S	R	S
genomeS17	market	chicken meat	-	-	Qingdao	Indiana	17	R	R	R	R	S	R	R	R	S	S	S	R	S
genomeS18	market	chicken meat	-	-	Qingdao	Indiana	17	R	R	R	R	S	R	S	R	S	S	S	R	S
genomeS19	market	chicken meat	-	-	Qingdao	Agona	13	S	R	S	S	S	S	S	S	S	S	S	S	S
genomeS2	market	chicken meat	-	-	Qingdao	Indiana	17	S	I	S	S	S	S	S	R	S	S	S	R	S
genomeS20	market	chicken meat	-	-	Qingdao	Thompson	26	R	S	R	S	R	R	S	S	S	S	S	S	S
genomeS21	market	chicken meat	-	-	Qingdao	Thompson	26	R	R	R	R	R	R	R	R	R	S	S	I	S
genomeS22	market	chicken meat	-	-	Qingdao	Derby	40	S	R	S	R	S	S	S	R	S	S	S	S	R
genomeS23	market	chicken meat	-	-	Qingdao	Derby	40	S	R	S	R	S	S	S	R	S	S	S	S	R
genomeS24	market	chicken meat	-	-	Qingdao	Newport	45	S	S	S	S	S	S	S	S	S	S	S	S	S
genomeS25	market	chicken meat	-	-	Qingdao	Enteritidis	11	R	I	S	S	S	S	S	R	S	S	S	I	R
genomeS27	market	chicken meat	-	-	Qingdao	Give	516	S	S	S	S	S	S	S	R	S	S	S	I	S
genomeS29	market	chicken meat	-	-	Qingdao	Reading	1628	S	R	S	R	S	S	S	R	S	S	S	S	R
genomeS3	market	chicken meat	-	-	Qingdao	Indiana	17	R	R	R	R	S	R	S	R	S	S	S	R	S
genomeS30	market	chicken meat	-	-	Qingdao	Indiana	17	R	R	R	R	R	R	R	R	S	S	S	R	S
genomeS31	market	chicken meat	-	-	Qingdao	Indiana	17	R	R	R	R	R	R	S	R	S	S	S	R	R
genomeS32	market	chicken meat	-	-	Qingdao	Indiana	17	R	R	R	R	S	R	R	R	S	S	S	R	S
genomeS33	market	chicken meat	-	-	Qingdao	Schwarzengrund	241	S	S	S	R	R	S	S	R	S	S	S	R	S
genomeS34	market	chicken meat	-	-	Qingdao	Agona	13	S	S	S	S	S	S	S	S	S	S	S	S	R
genomeS35	market	chicken meat	-	-	Qingdao	Agona	13	S	S	S	S	S	S	S	S	S	S	S	S	S
genomeS36	market	chicken meat	-	-	Qingdao	Typhimurium	3557	S	S	S	R	S	S	S	S	S	S	S	S	S
genomeS37	market	chicken meat	-	-	Qingdao	Typhimurium	34	R	R	R	R	S	R	R	R	R	S	S	I	S
genomeS38	market	chicken meat	-	-	Qingdao	Typhimurium	34	S	S	S	S	S	I	S	S	S	S	S	I	S
genomeS39	market	chicken meat	-	-	Qingdao	Enteritidis	11	R	S	R	R	S	S	S	R	S	S	S	R	S
genomeS4	market	chicken meat	-	-	Qingdao	Enteritidis	11	R	S	S	S	S	S	S	R	S	S	S	I	R
genomeS40	market	chicken meat	-	-	Qingdao	Enteritidis	11	S	S	S	S	S	S	S	R	S	S	S	I	S
genomeS41	market	chicken meat	-	-	Qingdao	Typhimurium	99	S	S	R	S	R	S	S	R	S	S	S	R	R
genomeS42	market	chicken meat	-	-	Qingdao	Mbandaka	413	S	S	S	S	S	S	S	S	S	S	S	I	S
genomeS43	market	chicken meat	-	-	Qingdao	Enteritidis	11	R	R	S	R	R	R	S	R	S	S	S	I	R
genomeS44	market	chicken meat	-	-	Qingdao	Indiana	17	R	R	R	R	R	R	R	R	S	S	S	R	S
genomeS46	market	chicken meat	-	-	Qingdao	Agona	13	R	I	S	S	S	R	S	S	S	S	S	S	S
genomeS47	market	chicken meat	-	-	Qingdao	Agona	13	R	R	S	R	R	S	S	R	S	S	S	R	S
genomeS48	market	chicken meat	-	-	Qingdao	Mbandaka	413	S	S	S	S	S	S	S	R	S	S	S	I	S
genomeS49	market	chicken meat	-	-	Qingdao	Typhimurium	19	S	S	S	S	S	S	S	S	S	S	S	I	S
genomeS5	market	chicken meat	-	-	Qingdao	Indiana	17	R	R	R	R	S	R	S	R	S	S	S	R	I
genomeS50	market	chicken meat	-	-	Qingdao	Typhimurium	34	R	R	R	R	R	S	S	R	S	S	S	R	S
genomeS51	market	chicken meat	-	-	Qingdao	Typhimurium	36	S	S	S	S	S	S	S	R	S	S	S	R	S
genomeS52	market	chicken meat	-	-	Qingdao	Typhimurium	34	R	R	R	R	R	S	S	R	S	S	S	R	S
genomeS53	market	chicken meat	-	-	Qingdao	Enteritidis	11	R	S	S	R	S	S	S	R	R	S	I	I	R
genomeS54	market	chicken meat	-	-	Qingdao	Enteritidis	11	S	R	S	S	S	S	S	S	S	S	S	I	S
genomeS55	market	chicken meat	-	-	Qingdao	Typhimurium	19	R	S	S	I	S	S	S	R	S	S	S	I	S
genomeS56	market	chicken meat	-	-	Qingdao	Enteritidis	11	S	S	S	S	S	S	S	R	S	S	S	S	S
genomeS57	market	chicken meat	-	-	Qingdao	Typhimurium	19	R	R	S	R	R	S	S	S	S	S	S	I	S
genomeS58	market	chicken meat	-	-	Qingdao	Enteritidis	11	S	S	S	S	S	S	S	R	S	S	S	I	S
genomeS59	market	chicken meat	-	-	Qingdao	Derby	40	S	S	S	S	S	S	S	S	S	S	S	S	S
genomeS6	market	chicken meat	-	-	Qingdao	Newport	45	S	S	S	S	S	S	S	S	S	S	S	S	S
genomeS60	market	chicken meat	-	-	Qingdao	Infantis	32	S	S	S	S	S	S	S	S	S	S	S	S	S
genomeS61	market	chicken meat	-	-	Qingdao	Orion	684	S	I	S	S	S	S	S	S	S	S	S	S	S
genomeS62	market	chicken meat	-	-	Qingdao	Derby	40	S	S	S	R	S	S	S	S	S	S	S	S	S
genomeS63	market	chicken meat	-	-	Qingdao	Derby	40	S	S	S	R	S	S	S	S	S	S	S	S	S
genomeS64	market	chicken meat	-	-	Qingdao	Derby	40	S	S	S	R	S	S	S	S	S	S	S	S	S
genomeS65	market	chicken meat	-	-	Qingdao	Derby	40	S	S	S	R	S	S	S	S	S	S	S	S	S
genomeS66	market	chicken meat	-	-	Qingdao	Reading	1628	S	S	S	S	S	S	S	S	S	S	S	S	S
genomeS67	market	chicken meat	-	-	Qingdao	Reading	1628	S	R	S	R	S	S	S	S	S	S	S	S	S
genomeS68	market	chicken meat	-	-	Qingdao	I 4,[5],12:i:-	34	S	R	S	R	R	S	S	R	S	S	S	I	R
genomeS69	market	chicken meat	-	-	Qingdao	I 4,[5],12:i:-	34	R	S	S	R	S	S	S	S	S	S	S	S	S
genomeS70	market	chicken meat	-	-	Qingdao	Corvallis	1541	R	R	S	R	R	S	S	R	S	S	S	R	S
genomeS71	market	chicken meat	-	-	Qingdao	Derby	40	R	R	S	R	R	S	S	S	S	S	S	I	S
genomeS72	market	chicken meat	-	-	Qingdao	Derby	40	R	R	S	R	S	S	S	R	S	S	S	R	S
genomeS73	market	chicken meat	-	-	Qingdao	Derby	40	S	S	S	R	S	S	S	S	S	S	S	S	S
genomeS74	market	chicken meat	-	-	Qingdao	London	155	S	S	S	S	S	S	S	S	S	S	S	S	S
genomeS75	market	chicken meat	-	-	Qingdao	Enteritidis	11	R	S	S	R	S	S	S	R	S	S	S	I	I
genomeS76	market	chicken meat	-	-	Qingdao	Agona	13	S	R	S	S	S	S	S	S	S	S	S	S	S
genomeS77	market	chicken meat	-	-	Qingdao	Rissen	1836	R	S	S	S	S	R	I	R	S	S	S	I	I
genomeS78	market	chicken meat	-	-	Qingdao	Typhimurium	19	S	S	S	S	S	S	S	R	S	S	S	I	S
genomeS79	market	chicken meat	-	-	Qingdao	Typhimurium	19	S	S	S	S	S	S	S	R	S	S	S	I	I
genomeS8	market	chicken meat	-	-	Qingdao	Typhimurium	19	S	S	S	S	S	S	S	S	S	S	S	S	S
genomeS80	market	chicken meat	-	-	Qingdao	Typhimurium	19	R	S	S	S	S	S	S	R	S	S	S	I	S
genomeS81	market	chicken meat	-	-	Qingdao	Enteritidis	11	R	S	S	R	S	S	S	R	S	S	S	I	R
genomeS82	market	chicken meat	-	-	Qingdao	Enteritidis	11	S	S	S	S	S	S	S	R	S	S	S	I	R
genomeS83	market	chicken meat	-	-	Qingdao	Enteritidis	11	R	S	S	S	S	S	S	R	S	S	S	I	R
genomeS84	market	chicken meat	-	-	Qingdao	Enteritidis	11	S	S	S	S	S	S	S	R	S	S	S	I	I
genomeS85	market	chicken meat	-	-	Qingdao	Orion	684	S	S	S	S	S	S	S	S	S	S	S	S	S
genomeS86	market	chicken meat	-	-	Qingdao	Orion	684	S	S	S	S	S	S	S	S	S	S	S	R	S
genomeS87	hospital	human	Female	39y	Qingdao	Typhimurium	19	S	S	S	S	S	S	S	S	S	S	S	S	S
genomeS88	hospital	human	Male	26y	Qingdao	Typhimurium	19	S	S	S	R	S	S	S	S	S	S	S	S	S
genomeS89	hospital	human	Male	3y	Qingdao	Enteritidis	11	S	S	S	S	S	S	S	S	S	S	S	S	S
genomeS9	market	chicken meat	-	-	Qingdao	Enteritidis	11	R	S	S	S	S	S	S	R	S	S	S	I	R
genomeS90	hospital	human	Female	83y	Qingdao	I 4,[5],12:i:-	34	R	S	S	R	S	S	S	R	S	S	S	I	I
genomeS91	hospital	human	Female	60y	Qingdao	Derby	40	R	R	S	R	R	S	S	S	S	S	S	I	S
genomeS92	hospital	human	Female	22y	Qingdao	Derby	40	R	R	R	R	R	S	S	R	S	S	S	S	S
genomeS93	hospital	human	Female	4y	Qingdao	Typhimurium	34	R	R	R	R	R	R	S	R	S	S	S	R	S
genomeS94	hospital	human	Female	2y	Qingdao	Enteritidis	11	R	S	S	R	S	S	S	S	S	S	S	S	S
genomeS95	hospital	human	Female	4y	Qingdao	I 4,[5],12:i:-	34	R	R	I	R	S	S	S	S	S	S	S	R	S
genomeS96	hospital	human	Male	6m	Qingdao	London	155	R	R	R	R	R	S	S	R	S	S	S	R	S
genomeS97	hospital	human	Female	60y	Qingdao	I 4,[5],12:i:-	34	R	R	R	S	R	S	S	R	R	S	S	S	S
genomeS98	hospital	human	Male	7m	Qingdao	Enteritidis	11	R	S	S	S	S	R	I	R	S	S	S	I	R
genomeS99	hospital	human	Female	1y	Qingdao	Agona	13	R	R	S	R	S	R	I	R	S	S	S	I	R
S11.L350_DMS13972-S	hospital	human	Male	25y	Qingdao	Enteritidis	11	R	R	S	R	R	S	S	R	S	S	S	S	S
S12.L350_DMS13973-S	hospital	human	Male	47y	Qingdao	I 4,[5],12:i:-	34	R	R	R	R	R	S	S	R	R	S	S	S	S
S134.L350_DMS12950-S	market	chicken meat	-	-	Qingdao	Indiana	17	R	R	R	S	R	S	S	R	R	S	S	R	S
S144.L350_DMS13382-S	market	chicken meat	-	-	Qingdao	I 4:b:-	42	R	R	R	S	R	S	S	S	R	S	S	S	S
S205.L350_DMS12951-S	market	chicken meat	-	-	Qingdao	Indiana	17	R	R	R	S	R	S	R	R	R	S	S	R	S
S22.L350_DMS13974-S	hospital	human	Male	2y	Qingdao	Typhimurium	19	R	R	S	R	S	S	S	R	S	S	S	R	S
S220.L350_DMS12953-S	market	chicken meat	-	-	Qingdao	Thompson	26	R	R	R	R	R	S	R	R	R	S	S	R	S
S23.L350_DMS13975-S	hospital	human	Male	34y	Qingdao	I 4,[5],12:i:-	34	R	S	S	S	S	S	R	R	R	S	S	S	S
S234.L350_DMS12954-S	market	chicken meat	-	-	Qingdao	Thompson	26	R	R	S	R	R	S	R	S	R	S	S	R	S
S237.L350_DMS12955-S	market	chicken meat	-	-	Qingdao	Thompson	26	R	R	S	R	R	S	R	S	R	S	S	R	S
S245.L350_DMS13386-S	market	chicken meat	-	-	Qingdao	Derby	40	R	S	R	R	R	S	S	R	S	S	S	R	S
S33.L350_DMS13976-S	hospital	human	Female	2y	Qingdao	Enteritidis	11	R	R	R	R	R	S	R	R	R	S	S	S	S
S6.L350_DMS13971-S	hospital	human	Male	8m	Qingdao	Give	516	R	S	S	R	S	S	S	S	S	S	S	S	S
S71.L350_DMS13977-S	hospital	human	Female	40y	Qingdao	Indiana	17	R	R	R	R	S	S	S	R	R	S	S	R	S
S76.L350_DMS13978-S	hospital	human	Male	54y	Qingdao	Enteritidis	11	R	S	S	S	S	S	S	S	R	S	S	S	S
S80.L350_DSFP02590-S	hospital	human	Female	59y	Qingdao	Thompson	26	R	R	S	R	S	S	S	R	R	S	S	R	S
S86.L350_DMS13979-S	hospital	human	Female	64y	Qingdao	Stanley	29	R	R	R	R	S	S	R	R	R	S	S	R	S
S88.L350_DMS13980-S	hospital	human	Male	28y	Qingdao	Stanley	29	R	R	R	R	S	S	S	R	R	S	S	R	S
S93.L350_DMS13981-S	hospital	human	Male	19y	Qingdao	Enteritidis	11	R	R	S	R	S	S	S	R	R	S	S	R	S
S96.L350_DMS13982-S	hospital	human	Male	3y	Qingdao	Enteritidis	11	R	R	S	R	S	S	R	S	R	S	S	R	S
